# Supplementary material for: Short‐term outcomes in infants with mild neonatal encephalopathy: a retrospective, observational study
Source: BMC Pediatr. 2021 May 7;21:224. doi: 10.1186/s12887-021-02688-y (PMC8103637; doi:10.1186/s12887-021-02688-y)
Supplement: Supplementary file 2 — Comparison among infants with mild NE according to whether therapeutic hypothermia was provided or not. This file shows maternal and neonatal characteristics of infants with mild NE according to whether therapeutic hypothermia was provided or not. [file 12887_2021_2688_MOESM2_ESM.xlsx]

## Sheet: Sheet1
Additional File 2. Comparison among infants with mild NE according to whether therapeutic hypothermia was provided or not.
	Hypothermia (+)	Hypothermia (-)	p-value
Infants, n (%)	12	49
Male sex, n (%)	8 (67)	30 (61)	0.73
Gestational age (weeks), median (IQR)	39 (38.5-40)	39 (38-40)	0.61
Birth weight (g), mean (±SD)	2850 ± 441	2935 ±520	0.5
Mode of delivery
Cesarean delivery, n (%)	6 (50)	22 (45)	0.75
Vacuum extraction, n (%)	3 (25)	9 (18)	0.6
Natural, n (%)	3 (25)	20 (41)	0.31
Non-reassuring fetal status, n (%)	9 (75)	29 (59)	0.31
Placental abruption, n(%)	2 (17)	12 (27)	0.56
Outborn delivery, n (%)	11 (92)	39 (80)	0.33
Apgar score at 1 min, median (IQR)	1.5 (1-2.25)	2 (1-3)	0.12
Apgar score at 5 min, median (IQR)	3 (2.75-4.25)	5 (4-7)	<0.01
Intubation (at delivery room), n (%)	12 (100)	26 (53)	<0.01
Cardiac compression, n (%)	1 (8)	3 (6)	0.78
CPR ≥ 10 min, n (%)	11 (92)	39 (80)	0.33
Blood gas pH, median (IQR)	6.95 (6.82-7.10)	7.10 (6.94-7.18)	0.13
Blood gas Base deficit, median (IQR)	19.5 (10.3-23.1)	11 (8.9-18.4)	0.02
Thomson score, median (IQR)	3 (2-5)	2(1-4)	0.12
Vasopressor use, n (%)	11 (92)	6 (12)	<0.01
Abnormal short-term outcome, n (%)	1 (8)	10 (20)	0.33
Blood gas pH: lowest pH in either umbilical cord blood or infant blood recorded within the first 6 h of birth.
Blood gas base deficit: highest base deficit in either umbilical cord blood or infant blood recorded within the first 6 h of birth.
CPR, cardiopulmonary resuscitation; IQR, interquartile range; SD, standard deviation
