# Supplementary material for: Short‐term outcomes in infants with mild neonatal encephalopathy: a retrospective, observational study
Source: BMC Pediatr. 2021 May 7;21:224. doi: 10.1186/s12887-021-02688-y (PMC8103637; doi:10.1186/s12887-021-02688-y)
Supplement: Supplementary file 3 — Details of infants with abnormal short-term outcomes. This file shows detailed data for infants with mild neonatal encephalopathy who had an abnormal short-term outcome. [file 12887_2021_2688_MOESM3_ESM.xlsx]

## Sheet: Sheet1
Additional FIle 3. Details of infants with abnormal short-term outcomes.
Patient Number	Sex	Gestational age (weeks)	Birth weight (g)	Apgar score at 1 min	Apgar score at 5 min	Intubation (in delivery room)	Cardiac compression	CPR ≥10 min	Blood gas pH	Blood gas base deficit	Therapeutic hypothermia	Thompson score	Abnormal MRI findings	Seizures / Abnormal EEG findings	Abnormal neurological examination
1	Female	39	3026	1	6	Yes	No	No	6.83	24	Yes	6	WM	No	No
2	Female	39	2754	4	5	Yes	No	Yes	6.9	22	No	3	WM	No	No
3	Male	39	3490	3	7	No	No	Yes	6.965	17	No	6	BGT	No	No
4	Male	41	3110	2	5	Yes	No	Yes	7.086	15.9	No	4	BGT	No	No
5	Female	39	3036	2	2	Yes	No	Yes	7.18	5.2	No	4	BGT, WM	No	No
6	Male	39	2742	1	2	No	Yes	Yes	6.965	20	No	5	WM	No	No
7	Male	39	2750	1	3	No	No	Yes	7.13	14	No	6	BGT	No	No
8	Female	40	3148	2	4	Yes	No	Yes	7.225	11	No	4	Cortex, BGT, WM	Yes	Yes
9	Male	39	2813	1	3	No	Yes	Yes	7.096	17	No	5	BGT	No	No
10	Female	37	2198	3	5	Yes	No	Yes	6.8	25	No	4	BGT	No	No
11	Male	36	2264	2	7	No	No	No	6.89	19.3	No	5	BGT	No	No
Blood gas pH: lowest pH in either umbilical cord blood or infant blood recorded within the first 6 h of birth.
Blood gas base deficit: highest base deficit in either umbilical cord blood or infant blood recorded within the first 6 h of birth.
BGT, basal ganglia/thalamus; CPR, cardiopulmonary resuscitation; EEG, electroencephalography; MRI, magnetic resonance imaging; WM, white matter
